# Supplementary material for: Examining the Potential of Vitamin C Supplementation in Tissue-Engineered Equine Superficial Digital Flexor Tendon Constructs
Source: Int J Mol Sci. 2023 Dec 4;24(23):17098. doi: 10.3390/ijms242317098 (PMC10707379; doi:10.3390/ijms242317098)
Supplement: Supplementary file 1 [file ijms-24-17098-s001.zip › Tables.xlsx]

## Sheet: Table S1
Table S1: 3’-Tag-seq TP DEG shared genes from Venn diagram Figure 1A
Gene Symbol	200 vs. 0 Log2 Fold Change	p-value	400 vs. 0 Log2 Fold Change	p-value	800 vs. 0 Log2 Fold Change	p-value
COL21A1	4.57209	0.0331837	4.76704	0.0232736	5.03574	0.015596
GJB2	4.13948	0.000131425	3.99171	0.00129554	4.37115	0.000150433
DDX60L	2.89996	6.40639e-06	1.57255	0.00974444	1.38821	0.0115427
JAM2	2.37319	0.000825334	2.00398	0.00170387	2.77825	1.67542e-05
ECRG4	1.91023	0.00139578	1.89535	0.00100807	2.01969	0.000590872
FYCO1	1.75355	0.0165247	1.61921	0.0229655	1.82031	0.00656369
MMP13	1.43746	0.0290438	1.40294	0.0410531	1.60959	0.0171093
PLCD3	1.40309	0.00851879	1.04678	0.025735	1.04046	0.0329059
ELN	1.38546	0.00732469	1.4522	0.00243811	1.26698	0.00394133
SMOC2	1.07421	0.000656808	1.22576	4.97008e-05	1.1022	0.000205914
CNN3	1.06054	0.0156046	0.881988	0.0487358	0.85525	0.0373995
ZNF608	0.969629	0.013501	1.06616	0.00905672	1.27503	0.000981242
DHRS3	0.920719	0.00778107	0.789544	0.00846351	0.703404	0.0107497
ASPN	0.900378	0.00630295	0.790007	0.00821793	0.781521	0.00677952
MMP23B	0.857219	0.0236451	0.809299	0.0206336	0.76029	0.0365202
LUM	0.835194	0.00549725	0.654086	0.0157243	0.779502	0.00425714
ADAM12	0.820098	0.0381186	0.865796	0.0298466	0.972811	0.010072
ACAP2	0.811508	0.017885	0.786922	0.00594352	0.783334	0.00645328
ITGA1	-0.516726	0.0442233	-0.488996	0.0433192	-0.539967	0.0371989
RPL19	-0.585996	0.0135084	-0.62021	0.00877856	-0.568145	0.0169714
BIRC3	-0.74117	0.0379493	-0.739059	0.0286053	-0.706832	0.0328134
ACSL4	-0.86231	0.0347123	-1.00397	0.00928471	-0.784975	0.0459759
ZNF740	-1.08174	0.049334	-1.66354	0.00223876	-1.17991	0.0224485
NOX4	-1.19263	0.0128292	-1.2175	0.00605108	-1.34721	0.00663572
LMNB1	-1.2024	0.0460907	-1.29187	0.0376979	-1.58667	0.0115039
RASD1	-1.55585	0.0144381	-1.68821	0.0027128	-1.75657	0.0022012
IL11	-1.6424	0.0109364	-1.82384	0.00129228	-1.65575	0.00544453
ATF3	-1.64951	0.00120572	-1.17139	0.0162351	-1.11838	0.0191854
PCSK1	-1.7059	0.0105497	-1.92214	0.00762629	-1.9585	0.0102197
ARHGAP20	-1.71538	0.0139052	-2.01929	0.00514836	-2.13644	0.00248926
CXCL6	-1.99118	0.00863878	-2.76481	0.000141686	-2.10251	0.00832505
TPR	-2.49411	0.000764962	-2.23936	0.00234832	-1.72753	0.0146755
NXPE1	-2.99645	0.0440549	-4.63776	0.0392099	-4.65646	0.039968
CXCL8	-3.95422	2.58219e-05	-3.84536	0.000118707	-3.44334	0.000136863
NRG4	-4.80375	0.0311707	-4.83996	0.0299218	-4.86364	0.0295407

## Sheet: Table S2
Table S2: 3’-Tag-seq PERI DEG shared genes from Venn diagram Figure 1B
Gene Symbol	200 vs. 0 Log2 Fold Change	p-value	400 vs. 0 Log2 Fold Change	p-value	800 vs. 0 Log2 Fold Change	p-value
TNFAIP3	5.0004	8.7064e-05	5.12301	8.64906e-05	4.74751	0.000139412
H4C3	3.92576	0.00750116	3.37525	0.0374243	4.79588	0.00117671
NLRP3	2.79457	0.00316514	3.11931	0.00088463	2.94671	0.00129441
DKK1	2.49796	0.0015936	2.46973	0.00595423	1.70751	0.0272213
GPC3	2.23865	2.01529e-05	1.61456	0.00189362	1.33121	0.0148658
RFTN2	2.09093	0.0180019	2.04132	0.0157071	2.10774	0.0195371
LOXL4	2.08995	0.00183758	1.83614	0.00774377	1.68789	0.0287181
ARHGEF26	1.96802	0.00703215	1.43821	0.036174	2.08164	0.00173401
ADGRD1	1.96552	0.000491747	2.11813	0.000653792	1.78007	0.00358221
MTERF1	1.94483	0.0344788	2.00134	0.0227208	1.98381	0.0219106
IL18	1.91204	0.0135691	1.86478	0.00679865	1.77378	0.00875077
EMB	1.76589	0.000955061	1.34803	0.00873531	1.79511	0.000163876
TNIP3	1.71296	0.0103054	2.63284	0.000206642	1.90178	0.00313762
GPNMB	1.64326	0.00155138	1.56668	0.00235873	1.91077	0.000206844
HRH2	1.54445	0.0485581	1.94397	0.00809589	1.80751	0.0312648
FLT1	1.41478	0.000332646	1.67447	0.00030145	1.05461	0.00178604
ELN	1.32476	0.0165691	1.03723	0.0471666	1.23285	0.0156293
MAF	1.28359	0.0444467	1.70254	0.00772474	1.57927	0.00634376
DHRS3	1.22533	0.000286852	0.810651	0.0204614	0.893023	0.0157765
SMOC2	1.19787	0.00334496	1.08053	0.0133317	0.877507	0.0336737
CERK	1.15343	0.034392	1.0224	0.0478458	1.06062	0.0420678
MTSS2	1.14913	0.0171476	1.38402	0.00101799	1.56072	0.000299786
FAT4	1.12116	0.0181161	1.28007	0.00602453	1.20279	0.00326238
NUAK1	1.06698	0.0419286	1.10516	0.0221188	1.36133	0.00406106
ANTXR1	1.05345	0.0468811	1.3924	0.00790514	1.22266	0.018666
OGN	0.980987	0.0344023	0.846531	0.0439009	1.00477	0.0352859
CP	0.90977	0.0390169	1.47488	0.000398733	1.23245	0.00912988
ASAP1	0.881197	0.00153985	0.917837	0.000546678	0.814175	0.00175814
GNS	0.861038	0.00291461	0.695088	0.00924127	0.518279	0.0458603
NPHP1	0.803773	0.0468745	0.896451	0.035453	0.833108	0.0342684
MECOM	-0.72453	0.0437794	-0.723707	0.0331653	-0.865984	0.00980356
IL6ST	-0.890424	0.00749265	-0.637803	0.0459759	-0.652429	0.0410109
ITGA1	-0.897104	0.00141066	-0.502915	0.0497092	-0.611772	0.0197915
SPTLC3	-1.01661	0.0257324	-1.2126	0.0150422	-1.18927	0.0103837
RASSF8	-1.04327	0.00424557	-0.884504	0.0151796	-0.754693	0.0278355
HTRA3	-1.05503	0.0255563	-0.961322	0.0495851	-0.985507	0.0438245
ACSL4	-1.07719	0.00254336	-0.735241	0.0426561	-0.672884	0.0490506
GUCY1B1	-1.16924	0.0133134	-1.29066	0.00717302	-1.12308	0.0178634
POR	-1.27306	0.00477323	-1.17795	0.00840688	-0.874339	0.0329844
NR4A2	-1.29204	0.00244484	-0.993054	0.0275313	-0.886472	0.0338097
BICDL1	-1.38575	0.0299345	-1.68862	0.0105946	-2.12717	0.00269444
FGF2	-1.45537	0.000785095	-1.12984	0.00804646	-1.10154	0.0109546
PAPPA	-1.62613	0.00105783	-1.25347	0.0115065	-1.80913	0.000536211
IL11	-1.70906	5.88811e-05	-1.1714	0.00653636	-1.10741	0.00783592
CHRDL2	-1.71214	0.00886964	-2.11846	0.0106718	-1.64573	0.0227653
GBP5	-1.80105	0.0126344	-1.51154	0.0215907	-1.32519	0.038391
ADAMTS1	-2.07162	0.000127856	-1.34221	0.0194919	-1.6655	0.00221321
MMP12	-2.25604	0.000607568	-1.93878	0.00118955	-2.70154	7.92261e-06
MYH3	-2.25974	0.0151104	-2.0832	0.0218905	-2.92344	0.00429497
PRG4	-2.31121	0.00103446	-2.09309	0.000642277	-2.19249	0.00163598
gene:ENSECAG00000036997	-2.36051	0.0297838	-4.69984	0.0261312	-2.4868	0.0265418
RAMP2	-2.58762	0.0476075	-2.61754	0.0461295	-2.71423	0.0412127
BMP4	-2.70149	1.01012e-05	-2.33532	0.000142129	-2.14767	0.000242249
BPIFA1	-2.75219	0.0168809	-2.42952	0.0397449	-2.80785	0.0188895
CCL8	-2.94614	1.33885e-05	-2.10776	0.000700417	-2.14789	0.000235692
ACTA1	-3.20903	0.0159481	-4.06229	0.0074801	-5.7086	0.0109299
MYH1	-4.0369	0.00974691	-4.10739	0.00831296	-5.75033	0.0112383
IRF8	-4.45637	0.000196333	-2.04103	0.0190639	-2.77393	0.00379205
IPO7	-4.56064	0.0493444	-4.58484	0.0473115	-4.67959	0.0430754
ATP2A3	-5.22647	0.0222214	-5.27435	0.0206705	-5.36378	0.0185636
MYH7	-5.51171	8.30909e-06	-3.93586	0.000933385	-5.65693	4.71751e-06
YBX2	-5.79446	0.0106544	-3.5656	0.00870299	-4.35955	0.00506472
RPL23A	-6.10481	0.00567314	-6.15019	0.0053586	-6.2399	0.00469242
CKM	-6.38254	0.00480595	-4.15531	0.00229081	-6.52059	0.00390222
MYH2	-6.41068	0.00462011	-4.18352	0.00211218	-6.54874	0.00375473

## Sheet: Table S3
Table S3: DAVID Functional Annotation Tool output for shared up-regulated TP genes
Category	Term	Count	%	PValue	Genes	List Total	Pop Hits	Pop Total	Fold Enrichment	Bonferroni	Benjamini	FDR
GOTERM_MF_DIRECT	GO:0005518~collagen binding	3	17.6471	0.000647647	MMP13, LUM, ASPN	14	47	15971	72.8161	0.0141518	0.0142482	0.0142482
UP_KW_CELLULAR_COMPONENT	KW-0964~Secreted	5	29.4118	0.00241103	SMOC2, MMP13, ELN, ECRG4, ASPN	10	718	10076	7.01671	0.0167556	0.0168772	0.0168772
UP_KW_DOMAIN	KW-0732~Signal	9	52.9412	0.0263349	SMOC2, MMP13, LUM, ELN, ADAM12, COL21A1, ECRG4, JAM2, ASPN	13	3738	10621	1.96709	0.19225	0.143083	0.143083
UP_KW_DOMAIN	KW-0677~Repeat	6	35.2941	0.0357707	ACAP2, MMP13, LUM, ELN, ASPN, CNN3	13	1764	10621	2.77891	0.25279	0.143083	0.143083
GOTERM_CC_DIRECT	GO:0005576~extracellular region	4	23.5294	0.0149541	SMOC2, MMP13, LUM, ELN	16	640	17926	7.00234	0.324123	0.241744	0.241744
GOTERM_CC_DIRECT	GO:0005615~extracellular space	5	29.4118	0.0185957	SMOC2, LUM, COL21A1, ECRG4, ASPN	16	1278	17926	4.38331	0.386172	0.241744	0.241744
GOTERM_MF_DIRECT	GO:0004222~metalloendopeptidase activity	2	11.7647	0.0867092	MMP13, ADAM12	14	111	15971	20.5547	0.864043	0.677726	0.677726
GOTERM_MF_DIRECT	GO:0005509~calcium ion binding	3	17.6471	0.0924172	SMOC2, MMP13, ASPN	14	636	15971	5.38106	0.88156	0.677726	0.677726
GOTERM_BP_DIRECT	GO:0060349~bone morphogenesis	2	11.7647	0.0179418	MMP13, DHRS3	14	22	15814	102.688	0.623807	0.731467	0.731467
GOTERM_BP_DIRECT	GO:0030282~bone mineralization	2	11.7647	0.0276025	MMP13, ASPN	14	34	15814	66.4454	0.77942	0.731467	0.731467
UP_SEQ_FEATURE	DOMAIN:LRRNT	2	11.7647	0.025282	LUM, ASPN	17	32	20018	73.5956	0.650023	1	1
INTERPRO	IPR000372:Leucine-rich repeat-containing N-terminal	2	11.7647	0.0386033	LUM, ASPN	16	52	19846	47.7067	0.928472	1	1
SMART	SM00013:LRRNT	2	11.7647	0.058778	LUM, ASPN	13	51	10134	30.5701	0.780061	1	1
INTERPRO	IPR024079:Metallopeptidase, catalytic domain	2	11.7647	0.066638	MMP13, ADAM12	16	91	19846	27.261	0.990152	1	1
GOTERM_BP_DIRECT	GO:0042127~regulation of cell proliferation	2	11.7647	0.0829899	PLCD3, ECRG4	14	105	15814	21.5156	0.990706	1	1
KEGG_PATHWAY	ecb04974:Protein digestion and absorption	2	11.7647	0.0898623	ELN, COL21A1	9	109	9319	18.999	0.816377	1	1

## Sheet: Table S4
Table S4: DAVID Functional Annotation Tool output for shared down-regulated TP genes
Category	Term	Count	%	PValue	Genes	List Total	Pop Hits	Pop Total	Fold Enrichment	Bonferroni	Benjamini	FDR
UP_KW_BIOLOGICAL_PROCESS	KW-0145~Chemotaxis	2	11.7647	0.0231728	CXCL6, CXCL8	4	35	4497	64.2429	0.0895187	0.092691	0.092691
GOTERM_BP_DIRECT	GO:0030593~neutrophil chemotaxis	3	17.6471	0.00118436	CXCL6, CXCL8, ITGA1	14	63	15814	53.7891	0.105416	0.110146	0.110146
INTERPRO	IPR001089:CXC chemokine	2	11.7647	0.00963437	CXCL6, CXCL8	17	12	19846	194.569	0.401361	0.255311	0.255311
INTERPRO	IPR018048:CXC chemokine, conserved site	2	11.7647	0.00963437	CXCL6, CXCL8	17	12	19846	194.569	0.401361	0.255311	0.255311
KEGG_PATHWAY	ecb05323:Rheumatoid arthritis	3	17.6471	0.00623523	CXCL6, IL11, CXCL8	12	103	9319	22.6189	0.350517	0.430231	0.430231
SMART	SM00199:SCY	2	11.7647	0.0349818	CXCL6, CXCL8	10	40	10134	50.67	0.37055	0.454764	0.454764
GOTERM_MF_DIRECT	GO:0045236~CXCR chemokine receptor binding	2	11.7647	0.0121456	CXCL6, CXCL8	16	13	15971	153.567	0.422991	0.546552	0.546552
INTERPRO	IPR001811:Chemokine interleukin-8-like domain	2	11.7647	0.033341	CXCL6, CXCL8	17	42	19846	55.591	0.834238	0.589024	0.589024
GOTERM_MF_DIRECT	GO:0008009~chemokine activity	2	11.7647	0.0405548	CXCL6, CXCL8	16	44	15971	45.3722	0.844794	0.743328	0.743328
GOTERM_MF_DIRECT	GO:1990837~sequence-specific double-stranded DNA binding	2	11.7647	0.0495552	ZNF740, LMNB1	16	54	15971	36.9699	0.898443	0.743328	0.743328
UP_KW_MOLECULAR_FUNCTION	KW-0202~Cytokine	2	11.7647	0.0786885	CXCL6, CXCL8	6	112	6891	20.5089	0.559379	0.786885	0.786885
UP_SEQ_FEATURE	DOMAIN:Chemokine interleukin-8-like	2	11.7647	0.0302962	CXCL6, CXCL8	16	41	20018	61.0305	0.564232	0.817998	0.817998
KEGG_PATHWAY	ecb04060:Cytokine-cytokine receptor interaction	3	17.6471	0.0483183	CXCL6, IL11, CXCL8	12	305	9319	7.63852	0.967196	0.947139	0.947139
KEGG_PATHWAY	ecb05133:Pertussis	2	11.7647	0.0916094	CXCL6, CXCL8	12	81	9319	19.1749	0.998679	0.947139	0.947139
GOTERM_BP_DIRECT	GO:0070098~chemokine-mediated signaling pathway	2	11.7647	0.0331974	CXCL6, CXCL8	14	41	15814	55.101	0.958144	1	1
GOTERM_CC_DIRECT	GO:0005637~nuclear inner membrane	2	11.7647	0.0398719	TPR, LMNB1	14	56	17926	45.7296	0.81142	1	1
GOTERM_BP_DIRECT	GO:0061844~antimicrobial humoral immune response mediated by antimicrobial peptide	2	11.7647	0.0474479	CXCL6, CXCL8	14	59	15814	38.2906	0.989636	1	1
GOTERM_BP_DIRECT	GO:0006952~defense response	2	11.7647	0.0498041	CXCL6, NOX4	14	62	15814	36.4378	0.991788	1	1
GOTERM_BP_DIRECT	GO:0071222~cellular response to lipopolysaccharide	2	11.7647	0.0860219	CXCL6, CXCL8	14	109	15814	20.7261	0.999787	1	1
GOTERM_CC_DIRECT	GO:0016020~membrane	3	17.6471	0.0964745	PCSK1, NOX4, ACSL4	14	732	17926	5.24766	0.984384	1	1

## Sheet: Table S5
Table S5: DAVID Functional Annotation Tool output for shared up-regulated PERI genes
Category	Term	Count	%	PValue	Genes	List Total	Pop Hits	Pop Total	Fold Enrichment	Bonferroni	Benjamini	FDR
UP_KW_DOMAIN	KW-0732~Signal	13	43.3333	0.0204026	FLT1, ELN, LOXL4, ANTXR1, GNS, CP, DKK1, SMOC2, ADGRD1, GPNMB, OGN, GPC3, EMB	21	3738	10621	1.75894	0.152029	0.16322	0.16322
KEGG_PATHWAY	ecb04621:NOD-like receptor signaling pathway	4	13.3333	0.00473141	IL18, TNFAIP3, NLRP3, ANTXR1	18	192	9319	10.7859	0.2296	0.260228	0.260228
UP_KW_LIGAND	KW-0186~Copper	2	6.66667	0.0515191	LOXL4, CP	7	39	4446	32.5714	0.271933	0.309115	0.309115
UP_KW_CELLULAR_COMPONENT	KW-0964~Secreted	5	16.6667	0.0350576	SMOC2, ELN, IL18, LOXL4, DKK1	19	718	10076	3.69301	0.274709	0.315519	0.315519
UP_SEQ_FEATURE	DOMAIN:SH3	3	10	0.0308113	ARHGEF26, NPHP1, ASAP1	26	221	20018	10.4514	0.704929	0.90628	0.90628
UP_SEQ_FEATURE	REGION:Disordered	21	70	0.0464759	RFTN2, FLT1, ARHGEF26, ELN, TNFAIP3, ASAP1, ANTXR1, DHRS3, MTSS2, SMOC2, ADGRD1, NUAK1, MAF, GPNMB, HRH2, TNIP3, NPHP1, NLRP3, EMB, FAT4, H4C3	26	12435	20018	1.30023	0.843708	0.90628	0.90628
GOTERM_BP_DIRECT	GO:0097178~ruffle assembly	2	6.66667	0.0227825	ARHGEF26, MTSS2	27	14	15814	83.672	0.993422	1	1
GOTERM_BP_DIRECT	GO:0007009~plasma membrane organization	2	6.66667	0.0307975	FAT4, MTSS2	27	19	15814	61.653	0.998908	1	1
INTERPRO	IPR001452:Src homology-3 domain	3	10	0.0360986	ARHGEF26, NPHP1, ASAP1	28	221	19846	9.62153	0.973744	1	1
GOTERM_BP_DIRECT	GO:0016477~cell migration	3	10	0.0368093	FLT1, GPC3, TNFAIP3	27	185	15814	9.4979	0.999719	1	1
SMART	SM00326:SH3	3	10	0.0546156	ARHGEF26, NPHP1, ASAP1	20	203	10134	7.48818	0.803825	1	1
GOTERM_BP_DIRECT	GO:0001658~branching involved in ureteric bud morphogenesis	2	6.66667	0.0575783	GPC3, FAT4	27	36	15814	32.5391	0.999998	1	1
GOTERM_BP_DIRECT	GO:0043124~negative regulation of I-kappaB kinase/NF-kappaB signaling	2	6.66667	0.0591313	TNIP3, TNFAIP3	27	37	15814	31.6597	0.999998	1	1
GOTERM_MF_DIRECT	GO:0005507~copper ion binding	2	6.66667	0.069269	LOXL4, CP	27	44	15971	26.8872	0.995068	1	1
UP_SEQ_FEATURE	COMPBIAS:Basic and acidic residues	11	36.6667	0.0789177	RFTN2, SMOC2, NUAK1, FLT1, ELN, ASAP1, EMB, FAT4, ANTXR1, H4C3, MTSS2	26	5094	20018	1.66257	0.959483	1	1
KEGG_PATHWAY	ecb05132:Salmonella infection	3	10	0.0811835	ARHGEF26, IL18, NLRP3	18	262	9319	5.92812	0.990503	1	1
INTERPRO	IPR027267:Arfaptin homology (AH) domain/BAR domain	2	6.66667	0.0960033	ASAP1, MTSS2	28	74	19846	19.1564	0.999954	1	1
GOTERM_CC_DIRECT	GO:0005615~extracellular space	5	16.6667	0.0984249	SMOC2, IL18, LOXL4, CP, DKK1	26	1278	17926	2.69742	0.982418	1	1
GOTERM_BP_DIRECT	GO:0014068~positive regulation of phosphatidylinositol 3-kinase signaling	2	6.66667	0.098656	FLT1, IL18	27	63	15814	18.5938	1	1	1
GOTERM_MF_DIRECT	GO:0005546~phosphatidylinositol-4,5-bisphosphate binding	2	6.66667	0.0992073	ASAP1, MTSS2	27	64	15971	18.485	0.999561	1	1

## Sheet: Table S6
Table S6: DAVID Functional Annotation Tool output for shared down-regulated PERI genes
Category	Term	Count	%	PValue	Genes	List Total	Pop Hits	Pop Total	Fold Enrichment	Bonferroni	Benjamini	FDR
UP_KW_CELLULAR_COMPONENT	KW-0787~Thick filament	3	8.82353	7.08593e-06	MYH1, MYH2, MYH7	17	3	10076	592.706	4.96004e-05	4.96015e-05	4.96015e-05
INTERPRO	IPR008989:Myosin S1 fragment, N-terminal	4	11.7647	9.76553e-07	MYH1, MYH2, MYH3, MYH7	32	13	19846	190.827	0.000121085	7.1674e-05	6.93619e-05
INTERPRO	IPR014751:DNA repair protein XRCC4, C-terminal	4	11.7647	1.24157e-06	MYH1, MYH2, MYH3, MYH7	32	14	19846	177.196	0.000153943	7.1674e-05	6.93619e-05
INTERPRO	IPR002928:Myosin tail	4	11.7647	2.31206e-06	MYH1, MYH2, MYH3, MYH7	32	17	19846	145.926	0.000286655	7.1674e-05	6.93619e-05
INTERPRO	IPR004009:Myosin, N-terminal, SH3-like	4	11.7647	2.31206e-06	MYH1, MYH2, MYH3, MYH7	32	17	19846	145.926	0.000286655	7.1674e-05	6.93619e-05
UP_SEQ_FEATURE	DOMAIN:Myosin N-terminal SH3-like	4	11.7647	2.25326e-06	MYH1, MYH2, MYH3, MYH7	32	17	20018	147.191	0.000103645	0.00010365	9.91435e-05
UP_SEQ_FEATURE	DOMAIN:IQ	3	8.82353	1.38987e-05	MYH1, MYH2, MYH7	32	4	20018	469.172	0.000639142	0.000319671	0.000305772
UP_SEQ_FEATURE	DOMAIN:Myosin motor	4	11.7647	2.31923e-05	MYH1, MYH2, MYH3, MYH7	32	36	20018	69.5069	0.00106629	0.000355616	0.000340154
GOTERM_CC_DIRECT	GO:0030016~myofibril	4	11.7647	7.32322e-06	MYH1, MYH2, MYH3, MYH7	31	23	17926	100.567	0.000431978	0.00043207	0.00043207
UP_KW_MOLECULAR_FUNCTION	KW-0518~Myosin	3	8.82353	2.64713e-05	MYH1, MYH2, MYH7	16	4	6891	323.016	0.000529293	0.000529427	0.000476484
GOTERM_CC_DIRECT	GO:0032982~myosin filament	3	8.82353	1.62115e-05	MYH1, MYH2, MYH7	31	4	17926	433.694	0.000956028	0.000478239	0.000478239
INTERPRO	IPR001609:Myosin head, motor domain	4	11.7647	2.37935e-05	MYH1, MYH2, MYH3, MYH7	32	36	19846	68.9097	0.00294608	0.000590078	0.000571043
GOTERM_CC_DIRECT	GO:0016459~myosin complex	4	11.7647	4.31928e-05	MYH1, MYH2, MYH3, MYH7	31	41	17926	56.4154	0.00254519	0.000849458	0.000849458
SMART	SM00242:MYSc	4	11.7647	6.94425e-05	MYH1, MYH2, MYH3, MYH7	24	36	10134	46.9167	0.00221977	0.00222216	0.00222216
UP_KW_MOLECULAR_FUNCTION	KW-0514~Muscle protein	3	8.82353	0.000590281	MYH1, MYH2, MYH7	16	17	6891	76.0037	0.0117397	0.00590281	0.00531253
INTERPRO	IPR000048:IQ motif, EF-hand binding site	4	11.7647	0.000323484	MYH1, MYH2, MYH3, MYH7	32	86	19846	28.8459	0.0393245	0.00668534	0.00646969
KEGG_PATHWAY	ecb04814:Motor proteins	6	17.6471	9.90233e-05	ACTA1, MYH1, MYH2, MYH3, BICDL1, MYH7	24	197	9319	11.8261	0.00739961	0.00742675	0.00742675
UP_SEQ_FEATURE	REGION:Actin-binding	3	8.82353	0.00111833	MYH1, MYH2, MYH7	32	32	20018	58.6465	0.0501697	0.0128608	0.0123016
UP_KW_MOLECULAR_FUNCTION	KW-0112~Calmodulin-binding	3	8.82353	0.00281886	MYH1, MYH2, MYH7	16	37	6891	34.9206	0.0548927	0.0187924	0.0169132
UP_KW_MOLECULAR_FUNCTION	KW-0505~Motor protein	3	8.82353	0.00775632	MYH1, MYH2, MYH7	16	62	6891	20.8397	0.144211	0.0387816	0.0349035
GOTERM_CC_DIRECT	GO:0005576~extracellular region	6	17.6471	0.00387938	BMP4, BPIFA1, ADAMTS1, HTRA3, PAPPA, FGF2	31	640	17926	5.42117	0.204933	0.0572209	0.0572209
UP_KW_MOLECULAR_FUNCTION	KW-0009~Actin-binding	3	8.82353	0.025159	MYH1, MYH2, MYH7	16	115	6891	11.2353	0.399275	0.100636	0.0905725
SMART	SM00015:IQ	3	8.82353	0.00753996	MYH1, MYH2, MYH7	24	58	10134	21.8405	0.215095	0.120639	0.120639
INTERPRO	IPR024079:Metallopeptidase, catalytic domain	3	8.82353	0.00886908	MMP12, ADAMTS1, PAPPA	32	91	19846	20.4457	0.66868	0.157109	0.152041
GOTERM_MF_DIRECT	GO:0003774~motor activity	3	8.82353	0.00203834	MYH1, MYH2, MYH7	30	37	15971	43.1649	0.160943	0.175298	0.175298
GOTERM_CC_DIRECT	GO:0031672~A band	2	5.88235	0.0166141	MYH1, MYH2	31	10	17926	115.652	0.627854	0.196047	0.196047
GOTERM_MF_DIRECT	GO:0051015~actin filament binding	4	11.7647	0.00525845	MYH1, MYH2, MYH3, MYH7	30	196	15971	10.8646	0.364549	0.226113	0.226113
UP_SEQ_FEATURE	REPEAT:Hemopexin	2	5.88235	0.0320378	MMP12, PRG4	32	21	20018	59.5774	0.776392	0.294748	0.281932
UP_SEQ_FEATURE	BINDING:in inhibited form	2	5.88235	0.0454621	MMP12, ADAMTS1	32	30	20018	41.7042	0.882379	0.348543	0.333389
INTERPRO	IPR018486:Hemopexin, conserved site	2	5.88235	0.023184	MMP12, PRG4	32	15	19846	82.6917	0.945452	0.359353	0.347761
GOTERM_MF_DIRECT	GO:0004222~metalloendopeptidase activity	3	8.82353	0.0171986	MMP12, ADAMTS1, PAPPA	30	111	15971	14.3883	0.775066	0.353284	0.353284
GOTERM_MF_DIRECT	GO:0005516~calmodulin binding	3	8.82353	0.0174918	MYH1, MYH2, MYH7	30	112	15971	14.2598	0.780764	0.353284	0.353284
GOTERM_MF_DIRECT	GO:0008083~growth factor activity	3	8.82353	0.0205397	BMP4, IL11, FGF2	30	122	15971	13.091	0.832171	0.353284	0.353284
UP_KW_PTM	KW-0488~Methylation	3	8.82353	0.0526788	MYH1, MYH2, MYH7	11	107	2818	7.18267	0.277257	0.368751	0.368751
INTERPRO	IPR000585:Hemopexin-like domain	2	5.88235	0.0323113	MMP12, PRG4	32	21	19846	59.0655	0.98297	0.419423	0.405893
INTERPRO	IPR018487:Hemopexin-like repeats	2	5.88235	0.0338244	MMP12, PRG4	32	22	19846	56.3807	0.985973	0.419423	0.405893
GOTERM_MF_DIRECT	GO:0005125~cytokine activity	3	8.82353	0.0323948	BMP4, IL11, FGF2	30	156	15971	10.2378	0.94111	0.417233	0.417233
GOTERM_MF_DIRECT	GO:0000146~microfilament motor activity	2	5.88235	0.0339608	MYH3, MYH7	30	19	15971	56.0386	0.948767	0.417233	0.417233
SMART	SM00120:HX	2	5.88235	0.0488082	MMP12, PRG4	24	22	10134	38.3864	0.798359	0.520621	0.520621
INTERPRO	IPR027417:P-loop containing nucleoside triphosphate hydrolase	5	14.7059	0.0496886	GBP5, MYH1, MYH2, MYH3, MYH7	32	898	19846	3.45316	0.9982	0.560126	0.542058
GOTERM_MF_DIRECT	GO:0042056~chemoattractant activity	2	5.88235	0.0513849	BMP4, FGF2	30	29	15971	36.7149	0.989291	0.552387	0.552387
KEGG_PATHWAY	ecb05410:Hypertrophic cardiomyopathy	3	8.82353	0.0213192	ITGA1, ATP2A3, MYH7	24	92	9319	12.6617	0.801354	0.568236	0.568236
KEGG_PATHWAY	ecb05414:Dilated cardiomyopathy	3	8.82353	0.0235372	ITGA1, ATP2A3, MYH7	24	97	9319	12.009	0.832437	0.568236	0.568236
KEGG_PATHWAY	ecb04919:Thyroid hormone signaling pathway	3	8.82353	0.0359524	BMP4, ATP2A3, MYH7	24	122	9319	9.54816	0.935822	0.568236	0.568236
KEGG_PATHWAY	ecb04060:Cytokine-cytokine receptor interaction	4	11.7647	0.0378824	BMP4, IL11, CCL8, IL6ST	24	305	9319	5.09235	0.944778	0.568236	0.568236
KEGG_PATHWAY	ecb04550:Signaling pathways regulating pluripotency of stem cells	3	8.82353	0.0485434	BMP4, IL6ST, FGF2	24	144	9319	8.08941	0.976057	0.606793	0.606793
KEGG_PATHWAY	ecb04022:cGMP-PKG signaling pathway	3	8.82353	0.0645051	GUCY1B1, ATP2A3, MYH7	24	169	9319	6.89275	0.993269	0.691126	0.691126
GOTERM_CC_DIRECT	GO:0001725~stress fiber	2	5.88235	0.080442	ACTA1, MYH7	31	50	17926	23.1303	0.992901	0.791013	0.791013
GOTERM_MF_DIRECT	GO:0005524~ATP binding	6	17.6471	0.0853947	MYH1, MYH2, MYH3, CKM, ATP2A3, MYH7	30	1315	15971	2.42905	0.999536	0.815994	0.815994
GOTERM_BP_DIRECT	GO:0045669~positive regulation of osteoblast differentiation	3	8.82353	0.00438006	BMP4, IL6ST, FGF2	30	54	15814	29.2852	0.766128	0.916919	0.916919
GOTERM_BP_DIRECT	GO:0071346~cellular response to interferon-gamma	3	8.82353	0.00555708	GBP5, CCL8, IRF8	30	61	15814	25.9246	0.8419	0.916919	0.916919
GOTERM_BP_DIRECT	GO:0070374~positive regulation of ERK1 and ERK2 cascade	3	8.82353	0.0333733	BMP4, CCL8, FGF2	30	157	15814	10.0726	0.999987	1	1
GOTERM_BP_DIRECT	GO:0046034~ATP metabolic process	2	5.88235	0.0378356	MYH3, MYH7	30	21	15814	50.2032	0.999997	1	1
GOTERM_BP_DIRECT	GO:1904707~positive regulation of vascular smooth muscle cell proliferation	2	5.88235	0.0378356	ADAMTS1, FGF2	30	21	15814	50.2032	0.999997	1	1
GOTERM_BP_DIRECT	GO:0001658~branching involved in ureteric bud morphogenesis	2	5.88235	0.0640108	BMP4, FGF2	30	36	15814	29.2852	1	1	1
GOTERM_BP_DIRECT	GO:0010595~positive regulation of endothelial cell migration	2	5.88235	0.0691627	BMP4, FGF2	30	39	15814	27.0325	1	1	1
GOTERM_BP_DIRECT	GO:0006816~calcium ion transport	2	5.88235	0.0742872	RAMP2, CCL8	30	42	15814	25.1016	1	1	1
GOTERM_BP_DIRECT	GO:0008217~regulation of blood pressure	2	5.88235	0.0759893	RAMP2, MYH7	30	43	15814	24.5178	1	1	1
